# Supplementary material for: Integrating network pharmacology and experimental validation to decipher the mechanism of the Chinese herbal prescription JieZe-1 in protecting against HSV-2 infection
Source: Pharm Biol. 2022 Feb 18;60(1):451–66. doi: 10.1080/13880209.2022.2038209 (PMC8865133; doi:10.1080/13880209.2022.2038209)
Supplement: Supplemental Material [file IPHB_A_2038209_SM5028.xlsx]

## Sheet: Sheet1
Detailed information of JZ-1 network
Number	Chemical name	Target
HB1	(±)-lyoniresinol	NOS2
HB1	(±)-lyoniresinol	ESR1
HB1	(±)-lyoniresinol	AR
HB1	(±)-lyoniresinol	PPARG
HB1	(±)-lyoniresinol	F10
HB1	(±)-lyoniresinol	PTGS2
HB1	(±)-lyoniresinol	CA2
HB1	(±)-lyoniresinol	F7
HB1	(±)-lyoniresinol	KDR
HB1	(±)-lyoniresinol	top-2
HB1	(±)-lyoniresinol	ESR2
HB1	(±)-lyoniresinol	HSP90
HB1	(±)-lyoniresinol	Pim1
HB1	(±)-lyoniresinol	CCNA2
HB1	(±)-lyoniresinol	NCOA2
HB1	(±)-lyoniresinol	Cam
HB2	(2S,3S)-3,5,7-trihydroxy-2-(4-hydroxyphenyl)chroman-4-one	PTGS1
HB2	(2S,3S)-3,5,7-trihydroxy-2-(4-hydroxyphenyl)chroman-4-one	PTGS2
HB2	(2S,3S)-3,5,7-trihydroxy-2-(4-hydroxyphenyl)chroman-4-one	HSP90
HB3	(S)-Canadine	PTGS1
HB3	(S)-Canadine	DRD1
HB3	(S)-Canadine	CHRM3
HB3	(S)-Canadine	KCNH2
HB3	(S)-Canadine	CHRM1
HB3	(S)-Canadine	SCN5A
HB3	(S)-Canadine	F10
HB3	(S)-Canadine	CHRM5
HB3	(S)-Canadine	PTGS2
HB3	(S)-Canadine	HTR3A
HB3	(S)-Canadine	F7
HB3	(S)-Canadine	ADRA2C
HB3	(S)-Canadine	CHRM4
HB3	(S)-Canadine	RXRA
HB3	(S)-Canadine	OPRD1
HB3	(S)-Canadine	HTR2A
HB3	(S)-Canadine	ADRA1A
HB3	(S)-Canadine	HTR2C
HB3	(S)-Canadine	CHRM2
HB3	(S)-Canadine	ADRA2B
HB3	(S)-Canadine	ADRA1B
HB3	(S)-Canadine	DRD3
HB3	(S)-Canadine	SLC6A3
HB3	(S)-Canadine	ADRB2
HB3	(S)-Canadine	ADRA1D
HB3	(S)-Canadine	SLC6A4
HB3	(S)-Canadine	OPRM1
HB3	(S)-Canadine	HSP90
HB3	(S)-Canadine	Cam
HB3	(S)-Canadine	DRD5
HB3	(S)-Canadine	RXRB
HB4	3-o-caffeoylquinic acid	AKR1B1
HB4	3-o-caffeoylquinic acid	AKR1B10
HB4	3-o-caffeoylquinic acid	MMP13
HB4	3-o-caffeoylquinic acid	MMP2
HB4	3-o-caffeoylquinic acid	MMP12
HB4	3-o-caffeoylquinic acid	APP
HB4	3-o-caffeoylquinic acid	ELANE
HB4	3-o-caffeoylquinic acid	SLC37A4
HB4	3-o-caffeoylquinic acid	PYGL
HB4	3-o-caffeoylquinic acid	PRKCD
HB4	3-o-caffeoylquinic acid	PRKCA
HB4	3-o-caffeoylquinic acid	BACE1
HB4	3-o-caffeoylquinic acid	PDE5A
HB4	3-o-caffeoylquinic acid	PDE4D
HB4	3-o-caffeoylquinic acid	PDE9A
HB4	3-o-caffeoylquinic acid	PDE1B
HB4	3-o-caffeoylquinic acid	CA2
HB4	3-o-caffeoylquinic acid	CA1
HB4	3-o-caffeoylquinic acid	CA12
HB4	3-o-caffeoylquinic acid	CA9
HB4	3-o-caffeoylquinic acid	CA5B
HB4	3-o-caffeoylquinic acid	EDNRA
HB4	3-o-caffeoylquinic acid	ABCB1
HB5	4-[(1R,3aS,4R,6aS)-4-(4-hydroxy-3,5-dimethoxyphenyl)-1,3,3a,4,6,6a-hexahydrofuro[4,3-c]furan-1-yl]-2,6-dimethoxyphenol	KCNH2
HB5	4-[(1R,3aS,4R,6aS)-4-(4-hydroxy-3,5-dimethoxyphenyl)-1,3,3a,4,6,6a-hexahydrofuro[4,3-c]furan-1-yl]-2,6-dimethoxyphenol	F10
HB5	4-[(1R,3aS,4R,6aS)-4-(4-hydroxy-3,5-dimethoxyphenyl)-1,3,3a,4,6,6a-hexahydrofuro[4,3-c]furan-1-yl]-2,6-dimethoxyphenol	PTGS2
HB5	4-[(1R,3aS,4R,6aS)-4-(4-hydroxy-3,5-dimethoxyphenyl)-1,3,3a,4,6,6a-hexahydrofuro[4,3-c]furan-1-yl]-2,6-dimethoxyphenol	top-2
HB5	4-[(1R,3aS,4R,6aS)-4-(4-hydroxy-3,5-dimethoxyphenyl)-1,3,3a,4,6,6a-hexahydrofuro[4,3-c]furan-1-yl]-2,6-dimethoxyphenol	NCOA2
HB5	4-[(1R,3aS,4R,6aS)-4-(4-hydroxy-3,5-dimethoxyphenyl)-1,3,3a,4,6,6a-hexahydrofuro[4,3-c]furan-1-yl]-2,6-dimethoxyphenol	Cam
HB5	4-[(1R,3aS,4R,6aS)-4-(4-hydroxy-3,5-dimethoxyphenyl)-1,3,3a,4,6,6a-hexahydrofuro[4,3-c]furan-1-yl]-2,6-dimethoxyphenol	ALOX5
HB5	4-[(1R,3aS,4R,6aS)-4-(4-hydroxy-3,5-dimethoxyphenyl)-1,3,3a,4,6,6a-hexahydrofuro[4,3-c]furan-1-yl]-2,6-dimethoxyphenol	MCL1
HB5	4-[(1R,3aS,4R,6aS)-4-(4-hydroxy-3,5-dimethoxyphenyl)-1,3,3a,4,6,6a-hexahydrofuro[4,3-c]furan-1-yl]-2,6-dimethoxyphenol	PTAFR
HB5	4-[(1R,3aS,4R,6aS)-4-(4-hydroxy-3,5-dimethoxyphenyl)-1,3,3a,4,6,6a-hexahydrofuro[4,3-c]furan-1-yl]-2,6-dimethoxyphenol	CXCR2
HB5	4-[(1R,3aS,4R,6aS)-4-(4-hydroxy-3,5-dimethoxyphenyl)-1,3,3a,4,6,6a-hexahydrofuro[4,3-c]furan-1-yl]-2,6-dimethoxyphenol	CXCR1
HB5	4-[(1R,3aS,4R,6aS)-4-(4-hydroxy-3,5-dimethoxyphenyl)-1,3,3a,4,6,6a-hexahydrofuro[4,3-c]furan-1-yl]-2,6-dimethoxyphenol	SOAT1
HB5	4-[(1R,3aS,4R,6aS)-4-(4-hydroxy-3,5-dimethoxyphenyl)-1,3,3a,4,6,6a-hexahydrofuro[4,3-c]furan-1-yl]-2,6-dimethoxyphenol	HIF1A
HB5	4-[(1R,3aS,4R,6aS)-4-(4-hydroxy-3,5-dimethoxyphenyl)-1,3,3a,4,6,6a-hexahydrofuro[4,3-c]furan-1-yl]-2,6-dimethoxyphenol	SOAT2
HB5	4-[(1R,3aS,4R,6aS)-4-(4-hydroxy-3,5-dimethoxyphenyl)-1,3,3a,4,6,6a-hexahydrofuro[4,3-c]furan-1-yl]-2,6-dimethoxyphenol	MMP1
HB5	4-[(1R,3aS,4R,6aS)-4-(4-hydroxy-3,5-dimethoxyphenyl)-1,3,3a,4,6,6a-hexahydrofuro[4,3-c]furan-1-yl]-2,6-dimethoxyphenol	MMP7
HB5	4-[(1R,3aS,4R,6aS)-4-(4-hydroxy-3,5-dimethoxyphenyl)-1,3,3a,4,6,6a-hexahydrofuro[4,3-c]furan-1-yl]-2,6-dimethoxyphenol	OPRM1
HB5	4-[(1R,3aS,4R,6aS)-4-(4-hydroxy-3,5-dimethoxyphenyl)-1,3,3a,4,6,6a-hexahydrofuro[4,3-c]furan-1-yl]-2,6-dimethoxyphenol	MMP8
HB5	4-[(1R,3aS,4R,6aS)-4-(4-hydroxy-3,5-dimethoxyphenyl)-1,3,3a,4,6,6a-hexahydrofuro[4,3-c]furan-1-yl]-2,6-dimethoxyphenol	SHBG
HB5	4-[(1R,3aS,4R,6aS)-4-(4-hydroxy-3,5-dimethoxyphenyl)-1,3,3a,4,6,6a-hexahydrofuro[4,3-c]furan-1-yl]-2,6-dimethoxyphenol	CDK1
HB5	4-[(1R,3aS,4R,6aS)-4-(4-hydroxy-3,5-dimethoxyphenyl)-1,3,3a,4,6,6a-hexahydrofuro[4,3-c]furan-1-yl]-2,6-dimethoxyphenol	CHEK1
HB5	4-[(1R,3aS,4R,6aS)-4-(4-hydroxy-3,5-dimethoxyphenyl)-1,3,3a,4,6,6a-hexahydrofuro[4,3-c]furan-1-yl]-2,6-dimethoxyphenol	WEE1
HB5	4-[(1R,3aS,4R,6aS)-4-(4-hydroxy-3,5-dimethoxyphenyl)-1,3,3a,4,6,6a-hexahydrofuro[4,3-c]furan-1-yl]-2,6-dimethoxyphenol	SYK
HB5	4-[(1R,3aS,4R,6aS)-4-(4-hydroxy-3,5-dimethoxyphenyl)-1,3,3a,4,6,6a-hexahydrofuro[4,3-c]furan-1-yl]-2,6-dimethoxyphenol	MAPK9
HB5	4-[(1R,3aS,4R,6aS)-4-(4-hydroxy-3,5-dimethoxyphenyl)-1,3,3a,4,6,6a-hexahydrofuro[4,3-c]furan-1-yl]-2,6-dimethoxyphenol	TOP1
HB5	4-[(1R,3aS,4R,6aS)-4-(4-hydroxy-3,5-dimethoxyphenyl)-1,3,3a,4,6,6a-hexahydrofuro[4,3-c]furan-1-yl]-2,6-dimethoxyphenol	ALOX12
HB5	4-[(1R,3aS,4R,6aS)-4-(4-hydroxy-3,5-dimethoxyphenyl)-1,3,3a,4,6,6a-hexahydrofuro[4,3-c]furan-1-yl]-2,6-dimethoxyphenol	BMP1
HB5	4-[(1R,3aS,4R,6aS)-4-(4-hydroxy-3,5-dimethoxyphenyl)-1,3,3a,4,6,6a-hexahydrofuro[4,3-c]furan-1-yl]-2,6-dimethoxyphenol	P2RX3
HB5	4-[(1R,3aS,4R,6aS)-4-(4-hydroxy-3,5-dimethoxyphenyl)-1,3,3a,4,6,6a-hexahydrofuro[4,3-c]furan-1-yl]-2,6-dimethoxyphenol	SLC5A2
HB5	4-[(1R,3aS,4R,6aS)-4-(4-hydroxy-3,5-dimethoxyphenyl)-1,3,3a,4,6,6a-hexahydrofuro[4,3-c]furan-1-yl]-2,6-dimethoxyphenol	FCER2
HB5	4-[(1R,3aS,4R,6aS)-4-(4-hydroxy-3,5-dimethoxyphenyl)-1,3,3a,4,6,6a-hexahydrofuro[4,3-c]furan-1-yl]-2,6-dimethoxyphenol	MAP3K12
HB5	4-[(1R,3aS,4R,6aS)-4-(4-hydroxy-3,5-dimethoxyphenyl)-1,3,3a,4,6,6a-hexahydrofuro[4,3-c]furan-1-yl]-2,6-dimethoxyphenol	PLA2G7
HB5	4-[(1R,3aS,4R,6aS)-4-(4-hydroxy-3,5-dimethoxyphenyl)-1,3,3a,4,6,6a-hexahydrofuro[4,3-c]furan-1-yl]-2,6-dimethoxyphenol	ADAM33
HB5	4-[(1R,3aS,4R,6aS)-4-(4-hydroxy-3,5-dimethoxyphenyl)-1,3,3a,4,6,6a-hexahydrofuro[4,3-c]furan-1-yl]-2,6-dimethoxyphenol	CSF1R
HB5	4-[(1R,3aS,4R,6aS)-4-(4-hydroxy-3,5-dimethoxyphenyl)-1,3,3a,4,6,6a-hexahydrofuro[4,3-c]furan-1-yl]-2,6-dimethoxyphenol	IMPDH2
HB5	4-[(1R,3aS,4R,6aS)-4-(4-hydroxy-3,5-dimethoxyphenyl)-1,3,3a,4,6,6a-hexahydrofuro[4,3-c]furan-1-yl]-2,6-dimethoxyphenol	PDK1
HB5	4-[(1R,3aS,4R,6aS)-4-(4-hydroxy-3,5-dimethoxyphenyl)-1,3,3a,4,6,6a-hexahydrofuro[4,3-c]furan-1-yl]-2,6-dimethoxyphenol	PRKDC
HB5	4-[(1R,3aS,4R,6aS)-4-(4-hydroxy-3,5-dimethoxyphenyl)-1,3,3a,4,6,6a-hexahydrofuro[4,3-c]furan-1-yl]-2,6-dimethoxyphenol	PIK3CA
HB5	4-[(1R,3aS,4R,6aS)-4-(4-hydroxy-3,5-dimethoxyphenyl)-1,3,3a,4,6,6a-hexahydrofuro[4,3-c]furan-1-yl]-2,6-dimethoxyphenol	ABCG2
HB5	4-[(1R,3aS,4R,6aS)-4-(4-hydroxy-3,5-dimethoxyphenyl)-1,3,3a,4,6,6a-hexahydrofuro[4,3-c]furan-1-yl]-2,6-dimethoxyphenol	CCR4
HB5	4-[(1R,3aS,4R,6aS)-4-(4-hydroxy-3,5-dimethoxyphenyl)-1,3,3a,4,6,6a-hexahydrofuro[4,3-c]furan-1-yl]-2,6-dimethoxyphenol	EIF2AK3
HB5	4-[(1R,3aS,4R,6aS)-4-(4-hydroxy-3,5-dimethoxyphenyl)-1,3,3a,4,6,6a-hexahydrofuro[4,3-c]furan-1-yl]-2,6-dimethoxyphenol	LRRK2
HB5	4-[(1R,3aS,4R,6aS)-4-(4-hydroxy-3,5-dimethoxyphenyl)-1,3,3a,4,6,6a-hexahydrofuro[4,3-c]furan-1-yl]-2,6-dimethoxyphenol	CCKAR
HB5	4-[(1R,3aS,4R,6aS)-4-(4-hydroxy-3,5-dimethoxyphenyl)-1,3,3a,4,6,6a-hexahydrofuro[4,3-c]furan-1-yl]-2,6-dimethoxyphenol	CCKBR
HB5	4-[(1R,3aS,4R,6aS)-4-(4-hydroxy-3,5-dimethoxyphenyl)-1,3,3a,4,6,6a-hexahydrofuro[4,3-c]furan-1-yl]-2,6-dimethoxyphenol	RPS6KA3
HB5	4-[(1R,3aS,4R,6aS)-4-(4-hydroxy-3,5-dimethoxyphenyl)-1,3,3a,4,6,6a-hexahydrofuro[4,3-c]furan-1-yl]-2,6-dimethoxyphenol	GSK3B
HB5	4-[(1R,3aS,4R,6aS)-4-(4-hydroxy-3,5-dimethoxyphenyl)-1,3,3a,4,6,6a-hexahydrofuro[4,3-c]furan-1-yl]-2,6-dimethoxyphenol	BDKRB1
HB5	4-[(1R,3aS,4R,6aS)-4-(4-hydroxy-3,5-dimethoxyphenyl)-1,3,3a,4,6,6a-hexahydrofuro[4,3-c]furan-1-yl]-2,6-dimethoxyphenol	CASP1
HB5	4-[(1R,3aS,4R,6aS)-4-(4-hydroxy-3,5-dimethoxyphenyl)-1,3,3a,4,6,6a-hexahydrofuro[4,3-c]furan-1-yl]-2,6-dimethoxyphenol	ABL1
HB5	4-[(1R,3aS,4R,6aS)-4-(4-hydroxy-3,5-dimethoxyphenyl)-1,3,3a,4,6,6a-hexahydrofuro[4,3-c]furan-1-yl]-2,6-dimethoxyphenol	JAK3
HB5	4-[(1R,3aS,4R,6aS)-4-(4-hydroxy-3,5-dimethoxyphenyl)-1,3,3a,4,6,6a-hexahydrofuro[4,3-c]furan-1-yl]-2,6-dimethoxyphenol	MTOR
HB5	4-[(1R,3aS,4R,6aS)-4-(4-hydroxy-3,5-dimethoxyphenyl)-1,3,3a,4,6,6a-hexahydrofuro[4,3-c]furan-1-yl]-2,6-dimethoxyphenol	PIK3CD
HB5	4-[(1R,3aS,4R,6aS)-4-(4-hydroxy-3,5-dimethoxyphenyl)-1,3,3a,4,6,6a-hexahydrofuro[4,3-c]furan-1-yl]-2,6-dimethoxyphenol	PIK3CB
HB5	4-[(1R,3aS,4R,6aS)-4-(4-hydroxy-3,5-dimethoxyphenyl)-1,3,3a,4,6,6a-hexahydrofuro[4,3-c]furan-1-yl]-2,6-dimethoxyphenol	HCK
HB5	4-[(1R,3aS,4R,6aS)-4-(4-hydroxy-3,5-dimethoxyphenyl)-1,3,3a,4,6,6a-hexahydrofuro[4,3-c]furan-1-yl]-2,6-dimethoxyphenol	PIK3CG
HB5	4-[(1R,3aS,4R,6aS)-4-(4-hydroxy-3,5-dimethoxyphenyl)-1,3,3a,4,6,6a-hexahydrofuro[4,3-c]furan-1-yl]-2,6-dimethoxyphenol	MPI
HB5	4-[(1R,3aS,4R,6aS)-4-(4-hydroxy-3,5-dimethoxyphenyl)-1,3,3a,4,6,6a-hexahydrofuro[4,3-c]furan-1-yl]-2,6-dimethoxyphenol	PI4KB
HB5	4-[(1R,3aS,4R,6aS)-4-(4-hydroxy-3,5-dimethoxyphenyl)-1,3,3a,4,6,6a-hexahydrofuro[4,3-c]furan-1-yl]-2,6-dimethoxyphenol	SLC6A2
HB5	4-[(1R,3aS,4R,6aS)-4-(4-hydroxy-3,5-dimethoxyphenyl)-1,3,3a,4,6,6a-hexahydrofuro[4,3-c]furan-1-yl]-2,6-dimethoxyphenol	SLC6A4
HB5	4-[(1R,3aS,4R,6aS)-4-(4-hydroxy-3,5-dimethoxyphenyl)-1,3,3a,4,6,6a-hexahydrofuro[4,3-c]furan-1-yl]-2,6-dimethoxyphenol	ADRA2A
HB6	7-dehydrostigmasterol	PTPN1
HB6	7-dehydrostigmasterol	NR1H3
HB6	7-dehydrostigmasterol	VDR
HB6	7-dehydrostigmasterol	AR
HB6	7-dehydrostigmasterol	GLRA1
HB6	7-dehydrostigmasterol	NPC1L1
HB6	7-dehydrostigmasterol	CYP19A1
HB6	7-dehydrostigmasterol	ESR1
HB6	7-dehydrostigmasterol	ESR2
HB6	7-dehydrostigmasterol	GC
HB6	7-dehydrostigmasterol	RORC
HB6	7-dehydrostigmasterol	CDC25A
HB6	7-dehydrostigmasterol	SHBG
HB6	7-dehydrostigmasterol	HMGCR
HB6	7-dehydrostigmasterol	SREBF2
HB6	7-dehydrostigmasterol	TOP2A
HB6	7-dehydrostigmasterol	SLC6A2
HB6	7-dehydrostigmasterol	RORA
HB6	7-dehydrostigmasterol	CYP2C19
HB6	7-dehydrostigmasterol	CES2
HB6	7-dehydrostigmasterol	CXCR3
HB6	7-dehydrostigmasterol	PGR
HB6	7-dehydrostigmasterol	NR3C1
HB6	7-dehydrostigmasterol	NCOA2
HB7	Amurensin	PDE5A
HB7	Amurensin	TNF
HB7	Amurensin	ADORA1
HB7	Amurensin	XDH
HB7	Amurensin	AKR1B1
HB7	Amurensin	IL2
HB7	Amurensin	RPS6KA3
HB7	Amurensin	ACHE
HB7	Amurensin	NQO2
HB7	Amurensin	CA2
HB7	Amurensin	CA12
HB7	Amurensin	NOX4
HB7	Amurensin	ADRA2C
HB7	Amurensin	NMUR2
HB7	Amurensin	ADRA2A
HB7	Amurensin	HSP90AA1
HB7	Amurensin	TOP1
HB7	Amurensin	MMP1
HB7	Amurensin	MMP7
HB7	Amurensin	MMP12
HB7	Amurensin	MMP8
HB7	Amurensin	CA4
HB7	Amurensin	F3
HB7	Amurensin	SLC5A1
HB7	Amurensin	TDP1
HB7	Amurensin	ALB
HB7	Amurensin	CA7
HB7	Amurensin	IMPDH1
HB7	Amurensin	IMPDH2
HB7	Amurensin	ADORA2B
HB7	Amurensin	SLC28A2
HB7	Amurensin	CD38
HB7	Amurensin	IGFBP3
HB8	Amurensin_qt	ESR1
HB8	Amurensin_qt	AR
HB8	Amurensin_qt	PPARG
HB8	Amurensin_qt	F10
HB8	Amurensin_qt	PTGS2
HB8	Amurensin_qt	F7
HB8	Amurensin_qt	top-2
HB8	Amurensin_qt	Dpp4
HB8	Amurensin_qt	MAPK14
HB8	Amurensin_qt	GSK3B
HB8	Amurensin_qt	HSP90
HB8	Amurensin_qt	PRSS1
HB8	Amurensin_qt	Pim1
HB8	Amurensin_qt	KDR
HB8	Amurensin_qt	Cam
HB8	Amurensin_qt	PDE5A
HB8	Amurensin_qt	ABCB1
HB8	Amurensin_qt	NOX4
HB8	Amurensin_qt	AKT1
HB8	Amurensin_qt	AKR1B1
HB8	Amurensin_qt	PTPN1
HB8	Amurensin_qt	CYP19A1
HB8	Amurensin_qt	ESR2
HB8	Amurensin_qt	CA2
HB8	Amurensin_qt	BACE1
HB8	Amurensin_qt	TYR
HB8	Amurensin_qt	AHR
HB8	Amurensin_qt	ESRRA
HB8	Amurensin_qt	CA4
HB8	Amurensin_qt	ALOX15
HB8	Amurensin_qt	ALOX12
HB8	Amurensin_qt	HSP90AA1
HB8	Amurensin_qt	ALK
HB8	Amurensin_qt	BCL2
HB8	Amurensin_qt	CA6
HB8	Amurensin_qt	PTPRS
HB8	Amurensin_qt	DAPK1
HB8	Amurensin_qt	MPG
HB8	Amurensin_qt	HSD17B2
HB8	Amurensin_qt	HSD17B1
HB8	Amurensin_qt	ADORA3
HB8	Amurensin_qt	XDH
HB8	Amurensin_qt	CDK1
HB8	Amurensin_qt	HSP90B1
HB8	Amurensin_qt	MAPT
HB8	Amurensin_qt	KDM4E
HB8	Amurensin_qt	TOP2A
HB8	Amurensin_qt	MYLK
HB8	Amurensin_qt	MPO
HB8	Amurensin_qt	PIK3R1
HB8	Amurensin_qt	PYGL
HB8	Amurensin_qt	SYK
HB8	Amurensin_qt	MMP3
HB8	Amurensin_qt	CA3
HB8	Amurensin_qt	CSNK2A1
HB8	Amurensin_qt	PLA2G1B
HB8	Amurensin_qt	CA5A
HB8	Amurensin_qt	APEX1
HB8	Amurensin_qt	AKR1C2
HB8	Amurensin_qt	AKR1C1
HB8	Amurensin_qt	AKR1C3
HB8	Amurensin_qt	AKR1C4
HB8	Amurensin_qt	CA13
HB8	Amurensin_qt	AKR1A1
HB8	Amurensin_qt	GCGR
HB8	Amurensin_qt	MMP9
HB8	Amurensin_qt	MMP2
HB8	Amurensin_qt	HSP90AB1
HB8	Amurensin_qt	CCR4
HB8	Amurensin_qt	EGLN1
HB8	Amurensin_qt	PFKFB3
HB8	Amurensin_qt	F2
HB8	Amurensin_qt	EGFR
HB8	Amurensin_qt	CYP1B1
HB8	Amurensin_qt	FLT3
HB8	Amurensin_qt	ABCG2
HB8	Amurensin_qt	MAOA
HB8	Amurensin_qt	PDE10A
HB8	Amurensin_qt	AVPR2
HB8	Amurensin_qt	CXCR1
HB8	Amurensin_qt	VCP
HB8	Amurensin_qt	PGF
HB8	Amurensin_qt	VEGFA
HB8	Amurensin_qt	HTR2C
HB8	Amurensin_qt	CHEK1
HB8	Amurensin_qt	ARG1
HB8	Amurensin_qt	NAE1
HB8	Amurensin_qt	CA9
HB9	Auraptene	CHRM1
HB9	Auraptene	SCN5A
HB9	Auraptene	PTGS2
HB9	Auraptene	CA2
HB9	Auraptene	RXRA
HB9	Auraptene	PDE3A
HB9	Auraptene	ADRA1B
HB9	Auraptene	ADRB2
HB9	Auraptene	LTA4H
HB9	Auraptene	MAOA
HB9	Auraptene	MAOB
HB9	Auraptene	ALOX15
HB9	Auraptene	OPRK1
HB9	Auraptene	BACE1
HB9	Auraptene	CA12
HB9	Auraptene	CA9
HB9	Auraptene	CA1
HB9	Auraptene	SRD5A1
HB9	Auraptene	CA13
HB9	Auraptene	CA7
HB9	Auraptene	MAPK14
HB9	Auraptene	PDE10A
HB9	Auraptene	HSD11B1
HB9	Auraptene	ICMT
HB9	Auraptene	TGFBR1
HB9	Auraptene	TRPV1
HB9	Auraptene	PDE4B
HB9	Auraptene	MC4R
HB9	Auraptene	GRM2
HB9	Auraptene	MAPKAPK2
HB9	Auraptene	HTR6
HB9	Auraptene	MDM2
HB9	Auraptene	PFKFB3
HB9	Auraptene	MYLK
HB9	Auraptene	MMP13
HB9	Auraptene	TSPO
HB9	Auraptene	CYP11B1
HB9	Auraptene	MTNR1A
HB9	Auraptene	CYP11B2
HB9	Auraptene	ALDH3A1
HB9	Auraptene	GABRA5
HB9	Auraptene	KCNA3
HB9	Auraptene	CTSK
HB9	Auraptene	GRM5
HB9	Auraptene	PDE2A
HB9	Auraptene	TLR4
HB9	Auraptene	RGS4
HB9	Auraptene	CRHR1
HB9	Auraptene	NPBWR1
HB9	Auraptene	FAAH
HB9	Auraptene	QPCT
HB9	Auraptene	CA14
HB9	Auraptene	VCP
HB9	Auraptene	BRD4
HB9	Auraptene	CXCL8
HB9	Auraptene	ADORA1
HB9	Auraptene	MAPK8
HB9	Auraptene	CDK2
HB9	Auraptene	MAPK9
HB9	Auraptene	MTNR1B
HB9	Auraptene	CHRM2
HB9	Auraptene	HTR5A
HB9	Auraptene	NQO2
HB9	Auraptene	EPHX1
HB9	Auraptene	ADAMTS5
HB9	Auraptene	ADAMTS4
HB9	Auraptene	ITK
HB9	Auraptene	MAPKAPK5
HB9	Auraptene	CACNA1B
HB9	Auraptene	MAPKAPK3
HB9	Auraptene	LRRK2
HB9	Auraptene	ALOX5AP
HB9	Auraptene	NPY5R
HB9	Auraptene	IDO1
HB9	Auraptene	TLR9
HB9	Auraptene	PDE5A
HB9	Auraptene	TBXAS1
HB9	Auraptene	CASP3
HB9	Auraptene	CASP7
HB9	Auraptene	GYS1
HB9	Auraptene	NAAA
HB9	Auraptene	CDC25B
HB9	Auraptene	P2RX7
HB9	Auraptene	AVPR2
HB9	Auraptene	AVPR1A
HB9	Auraptene	HLCS
HB9	Auraptene	ADORA3
HB9	Auraptene	MAPK10
HB9	Auraptene	PIK3CA
HB9	Auraptene	IKBKB
HB9	Auraptene	RGS8
HB9	Auraptene	HTR2C
HB9	Auraptene	ROCK2
HB9	Auraptene	PDE7A
HB9	Auraptene	TNKS
HB9	Auraptene	ABL1
HB9	Auraptene	FLT1
HB10	berberine	NOS2
HB10	berberine	PTGS1
HB10	berberine	KCNH2
HB10	berberine	ESR1
HB10	berberine	AR
HB10	berberine	SCN5A
HB10	berberine	F10
HB10	berberine	PTGS2
HB10	berberine	NOS3
HB10	berberine	RXRA
HB10	berberine	ADRB2
HB10	berberine	HSP90
HB10	berberine	PRSS1
HB10	berberine	NCOA2
HB10	berberine	PDE10A
HB10	berberine	Cam
HB10	berberine	HTR2B
HB10	berberine	BCHE
HB10	berberine	ADRA2C
HB10	berberine	ADRA2B
HB10	berberine	CHRM1
HB10	berberine	ACHE
HB10	berberine	SIGMAR1
HB10	berberine	CYP2D6
HB10	berberine	CDC42
HB10	berberine	RPS6KB1
HB10	berberine	AURKA
HB10	berberine	DHFR
HB10	berberine	RAC1
HB10	berberine	AURKB
HB10	berberine	CYP11B2
HB10	berberine	GRIA1
HB10	berberine	HTR3A
HB10	berberine	IKBKB
HB10	berberine	CHEK2
HB10	berberine	MAP2K1
HB10	berberine	HPGD
HB10	berberine	PPIA
HB10	berberine	SLC1A3
HB10	berberine	TBXAS1
HB10	berberine	MAPKAPK2
HB10	berberine	PRF1
HB10	berberine	PARP2
HB10	berberine	PIK3CD
HB10	berberine	PIK3CB
HB10	berberine	PIK3CG
HB10	berberine	ABL1
HB10	berberine	CHRM4
HB10	berberine	KIT
HB10	berberine	LCK
HB10	berberine	SRC
HB10	berberine	CHEK1
HB10	berberine	TYMS
HB10	berberine	JAK2
HB10	berberine	CDK2
HB10	berberine	CDK4
HB10	berberine	BCAT2
HB10	berberine	EPHB4
HB10	berberine	TRPC6
HB10	berberine	ICAM1
HB10	berberine	SELE
HB10	berberine	ALOX5AP
HB10	berberine	MAOB
HB10	berberine	MAPK14
HB10	berberine	ROCK2
HB10	berberine	LIMK1
HB10	berberine	SCN4A
HB10	berberine	PIM1
HB10	berberine	PFKFB3
HB10	berberine	F3
HB10	berberine	PARP10
HB10	berberine	HSD17B1
HB10	berberine	MET
HB10	berberine	CSF1R
HB10	berberine	RPS27
HB10	berberine	MAPK8
HB10	berberine	HCRTR2
HB10	berberine	EPHX2
HB10	berberine	ZAP70
HB10	berberine	LYN
HB10	berberine	TEK
HB10	berberine	TRPM8
HB10	berberine	PTPN1
HB10	berberine	HSD17B2
HB10	berberine	CYP11B1
HB10	berberine	FLT3
HB10	berberine	NTRK1
HB10	berberine	HSD11B1
HB10	berberine	MKNK1
HB10	berberine	CDC25B
HB11	berberrubine	NOS2
HB11	berberrubine	PTGS1
HB11	berberrubine	KCNH2
HB11	berberrubine	ESR1
HB11	berberrubine	AR
HB11	berberrubine	SCN5A
HB11	berberrubine	PTGS2
HB11	berberrubine	NOS3
HB11	berberrubine	RXRA
HB11	berberrubine	PRSS1
HB11	berberrubine	NCOA2
HB11	berberrubine	Cam
A1	beta-sitosterol	PGR
A1	beta-sitosterol	NCOA2
A1	beta-sitosterol	PTGS1
A1	beta-sitosterol	PTGS2
A1	beta-sitosterol	HSP90
A1	beta-sitosterol	PIK3CG
A1	beta-sitosterol	KCNH2
A1	beta-sitosterol	DRD1
A1	beta-sitosterol	CHRM3
A1	beta-sitosterol	CHRM1
A1	beta-sitosterol	SCN5A
A1	beta-sitosterol	Gabra2
A1	beta-sitosterol	CHRM4
A1	beta-sitosterol	PDE3A
A1	beta-sitosterol	HTR2A
A1	beta-sitosterol	Gabra5
A1	beta-sitosterol	ADRA1A
A1	beta-sitosterol	Gabra3
A1	beta-sitosterol	CHRM2
A1	beta-sitosterol	ADRA1B
A1	beta-sitosterol	ADRB2
A1	beta-sitosterol	CHRNA2
A1	beta-sitosterol	SLC6A4
A1	beta-sitosterol	OPRM1
A1	beta-sitosterol	GABRA1
A1	beta-sitosterol	CHRNA7
A1	beta-sitosterol	NOR51B_261
A1	beta-sitosterol	BCL2
A1	beta-sitosterol	BAX
A1	beta-sitosterol	CASP9
A1	beta-sitosterol	JUN
A1	beta-sitosterol	CASP3
A1	beta-sitosterol	CASP8
A1	beta-sitosterol	PRKCA
A1	beta-sitosterol	TGFB1
A1	beta-sitosterol	PON1
A1	beta-sitosterol	MAP2
A1	beta-sitosterol	NPC1L1
A1	beta-sitosterol	NR1H3
A1	beta-sitosterol	RORC
A1	beta-sitosterol	HMGCR
A1	beta-sitosterol	SHBG
A1	beta-sitosterol	CYP51A1
A1	beta-sitosterol	CYP17A1
A1	beta-sitosterol	CYP19A1
A1	beta-sitosterol	SREBF2
A1	beta-sitosterol	AR
A1	beta-sitosterol	RORA
A1	beta-sitosterol	ESR1
A1	beta-sitosterol	ESR2
A1	beta-sitosterol	PTPN1
A1	beta-sitosterol	CYP2C19
A1	beta-sitosterol	SLC6A2
A1	beta-sitosterol	ACHE
A1	beta-sitosterol	SERPINA6
A1	beta-sitosterol	G6PD
A1	beta-sitosterol	BCHE
A1	beta-sitosterol	NR1I3
A1	beta-sitosterol	NR1H2
A1	beta-sitosterol	DHCR7
A1	beta-sitosterol	PTGER1
A1	beta-sitosterol	PTGER2
A1	beta-sitosterol	VDR
A1	beta-sitosterol	TBXAS1
A1	beta-sitosterol	PTGES
A1	beta-sitosterol	PPARD
A1	beta-sitosterol	CES2
A1	beta-sitosterol	HSD11B1
A1	beta-sitosterol	SQLE
A1	beta-sitosterol	PTPN6
A1	beta-sitosterol	PTPN2
A1	beta-sitosterol	GLRA1
A1	beta-sitosterol	NOS2
A1	beta-sitosterol	PPARG
A1	beta-sitosterol	UGT2B7
A1	beta-sitosterol	POLB
HB12	campesterol	PGR
HB12	campesterol	NPC1L1
HB12	campesterol	NR1H3
HB12	campesterol	RORC
HB12	campesterol	SHBG
HB12	campesterol	HMGCR
HB12	campesterol	SREBF2
HB12	campesterol	CYP19A1
HB12	campesterol	CYP17A1
HB12	campesterol	CYP51A1
HB12	campesterol	AR
HB12	campesterol	RORA
HB12	campesterol	ESR1
HB12	campesterol	ESR2
HB12	campesterol	PTPN1
HB12	campesterol	CYP2C19
HB12	campesterol	SERPINA6
HB12	campesterol	G6PD
HB12	campesterol	ACHE
F1	Campesteryl ferulate	EDNRA
F1	Campesteryl ferulate	POLB
F1	Campesteryl ferulate	ELANE
F1	Campesteryl ferulate	BACE1
F1	Campesteryl ferulate	PDE9A
F1	Campesteryl ferulate	PDE1B
F1	Campesteryl ferulate	MET
F1	Campesteryl ferulate	ACP1
F1	Campesteryl ferulate	PDE4D
F1	Campesteryl ferulate	DYRK1A
F1	Campesteryl ferulate	CLK1
F1	Campesteryl ferulate	OPRD1
F1	Campesteryl ferulate	PRKCA
F1	Campesteryl ferulate	DYRK2
F1	Campesteryl ferulate	DYRK1B
HB13	Candletoxin A	ABCB1
HB13	Candletoxin A	TRPV1
HB13	Candletoxin A	PRKCD
HB13	Candletoxin A	PRKCA
HB13	Candletoxin A	PTGS2
HB13	Candletoxin A	TRPV4
HB13	Candletoxin A	PRKCE
HB13	Candletoxin A	PRKCG
HB13	Candletoxin A	PRKCB
HB13	Candletoxin A	PRKCH
HB13	Candletoxin A	PRKCQ
HB13	Candletoxin A	F10
HB13	Candletoxin A	MAPK1
HB13	Candletoxin A	JAK3
HB13	Candletoxin A	JAK2
HB13	Candletoxin A	AVPR2
HB13	Candletoxin A	AVPR1A
HB13	Candletoxin A	AURKB
HB13	Candletoxin A	REN
HB13	Candletoxin A	CDK2
HB13	Candletoxin A	IKBKE
HB13	Candletoxin A	TBK1
HB13	Candletoxin A	GHSR
HB13	Candletoxin A	ROCK2
HB13	Candletoxin A	PARP1
HB13	Candletoxin A	LIMK1
HB13	Candletoxin A	CDK9
HB13	Candletoxin A	ERBB2
HB13	Candletoxin A	CCKBR
HB13	Candletoxin A	PSMB5
HB13	Candletoxin A	DRD1
HB13	Candletoxin A	DRD4
HB13	Candletoxin A	HTR2A
HB13	Candletoxin A	HTR2C
HB13	Candletoxin A	DRD3
HB13	Candletoxin A	KCNH2
HB13	Candletoxin A	ADORA2A
HB13	Candletoxin A	ADORA2B
HB13	Candletoxin A	ADORA3
HB13	Candletoxin A	PYGL
HB13	Candletoxin A	PDE4D
HB13	Candletoxin A	CTSD
HB13	Candletoxin A	SYK
HB13	Candletoxin A	BDKRB1
HB13	Candletoxin A	CCR1
HB13	Candletoxin A	KDR
HB13	Candletoxin A	CDK1
HB13	Candletoxin A	MAP3K14
HB13	Candletoxin A	ELANE
HB13	Candletoxin A	JAK1
HB13	Candletoxin A	ROCK1
HB13	Candletoxin A	CNR1
HB13	Candletoxin A	CNR2
HB13	Candletoxin A	MTOR
HB13	Candletoxin A	PIK3CA
HB13	Candletoxin A	CCR5
HB13	Candletoxin A	NTRK1
HB13	Candletoxin A	BCL2
HB13	Candletoxin A	HCRTR2
HB13	Candletoxin A	HCRTR1
HB13	Candletoxin A	PRCP
HB13	Candletoxin A	CASP8
HB13	Candletoxin A	CASP1
HB13	Candletoxin A	PDE10A
HB13	Candletoxin A	AURKA
HB13	Candletoxin A	CFD
HB13	Candletoxin A	DYRK1A
HB13	Candletoxin A	MC4R
HB13	Candletoxin A	MAPK14
HB13	Candletoxin A	FGFR2
HB13	Candletoxin A	ABL1
HB13	Candletoxin A	ADAM17
HB13	Candletoxin A	GYS1
HB13	Candletoxin A	CDK5
HB13	Candletoxin A	LIMK2
HB13	Candletoxin A	RAF1
HB13	Candletoxin A	MMP1
HB13	Candletoxin A	KDM1A
HB13	Candletoxin A	BACE2
HB13	Candletoxin A	MAP3K11
HB13	Candletoxin A	MAP3K9
HB13	Candletoxin A	MAP3K10
HB13	Candletoxin A	HTR7
HB13	Candletoxin A	CTSB
HB13	Candletoxin A	VAV1
HB13	Candletoxin A	FYN
HB13	Candletoxin A	YES1
HB13	Candletoxin A	SRC
HB13	Candletoxin A	TYK2
HB13	Candletoxin A	CETP
HB13	Candletoxin A	GCK
HB13	Candletoxin A	PABPC1
HB13	Candletoxin A	PDE2A
HB13	Candletoxin A	SPHK2
HB13	Candletoxin A	SPHK1
HB14	Canthin-6-one	PARP1
HB14	Canthin-6-one	CHEK1
HB14	Canthin-6-one	GSK3B
HB14	Canthin-6-one	MAP3K11
HB14	Canthin-6-one	MAP3K9
HB14	Canthin-6-one	PRKCB
HB14	Canthin-6-one	CLK1
HB14	Canthin-6-one	DYRK1A
HB14	Canthin-6-one	GLI2
HB14	Canthin-6-one	GLI1
HB14	Canthin-6-one	EIF2AK2
HB14	Canthin-6-one	PTPN1
HB14	Canthin-6-one	CDC25B
HB14	Canthin-6-one	CA7
HB14	Canthin-6-one	CA1
HB14	Canthin-6-one	CA3
HB14	Canthin-6-one	CA6
HB14	Canthin-6-one	CA12
HB14	Canthin-6-one	CYP1A2
HB14	Canthin-6-one	CA14
HB14	Canthin-6-one	CA9
HB14	Canthin-6-one	CA4
HB14	Canthin-6-one	CA13
HB14	Canthin-6-one	CA5B
HB14	Canthin-6-one	CA5A
HB14	Canthin-6-one	TNKS2
HB14	Canthin-6-one	TNKS
HB14	Canthin-6-one	PDGFRB
HB14	Canthin-6-one	TOP2A
HB14	Canthin-6-one	DAO
HB14	Canthin-6-one	MAOB
HB14	Canthin-6-one	IDO1
HB14	Canthin-6-one	WEE1
HB14	Canthin-6-one	PARP2
HB15	Cavidine	PTGS1
HB15	Cavidine	CHRM3
HB15	Cavidine	KCNH2
HB15	Cavidine	CHRM1
HB15	Cavidine	ADRB1
HB15	Cavidine	SCN5A
HB15	Cavidine	F10
HB15	Cavidine	CHRM5
HB15	Cavidine	PTGS2
HB15	Cavidine	HTR3A
HB15	Cavidine	ADRA2C
HB15	Cavidine	CHRM4
HB15	Cavidine	RXRA
HB15	Cavidine	OPRD1
HB15	Cavidine	HTR2A
HB15	Cavidine	HTR2C
HB15	Cavidine	ADRA1B
HB15	Cavidine	ADRB2
HB15	Cavidine	ADRA1D
HB15	Cavidine	top-2
HB15	Cavidine	OPRM1
HB15	Cavidine	HSP90
HB15	Cavidine	RXRB
HB15	Cavidine	Cam
HB15	Cavidine	DRD1
HB15	Cavidine	SLC6A4
HB15	Cavidine	F7
HB15	Cavidine	PDE10A
HB15	Cavidine	PARP1
HB15	Cavidine	CHEK1
HB15	Cavidine	GSK3B
HB15	Cavidine	MAP3K11
HB15	Cavidine	MAP3K9
HB15	Cavidine	PRKCB
HB15	Cavidine	CLK1
HB15	Cavidine	DYRK1A
HB15	Cavidine	GLI2
HB15	Cavidine	GLI1
HB15	Cavidine	EIF2AK2
HB15	Cavidine	PTPN1
HB15	Cavidine	CDC25B
HB15	Cavidine	CA7
HB15	Cavidine	CA1
HB15	Cavidine	CA3
HB15	Cavidine	CA6
HB15	Cavidine	CA12
HB15	Cavidine	CYP1A2
HB15	Cavidine	CA14
HB15	Cavidine	CA9
HB15	Cavidine	CA4
HB15	Cavidine	CA13
HB15	Cavidine	CA5B
HB15	Cavidine	CA5A
HB15	Cavidine	TNKS2
HB15	Cavidine	TNKS
HB15	Cavidine	PDGFRB
HB15	Cavidine	TOP2A
HB15	Cavidine	DAO
HB15	Cavidine	MAOB
HB15	Cavidine	IDO1
HB15	Cavidine	WEE1
HB15	Cavidine	PARP2
HB16	Chelerythrine	PTGS1
HB16	Chelerythrine	KCNH2
HB16	Chelerythrine	PTGS2
HB16	Chelerythrine	RXRA
HB16	Chelerythrine	NCOA2
H1	chlorogenic acid	AKR1B1
H1	chlorogenic acid	AKR1B10
H1	chlorogenic acid	MMP13
H1	chlorogenic acid	MMP2
H1	chlorogenic acid	MMP12
H1	chlorogenic acid	APP
H1	chlorogenic acid	ELANE
H1	chlorogenic acid	SLC37A4
H1	chlorogenic acid	PYGL
H1	chlorogenic acid	PRKCD
H1	chlorogenic acid	PRKCA
H1	chlorogenic acid	BACE1
H1	chlorogenic acid	PDE5A
H1	chlorogenic acid	PDE4D
H1	chlorogenic acid	PDE9A
H1	chlorogenic acid	PDE1B
H1	chlorogenic acid	CA2
H1	chlorogenic acid	CA1
H1	chlorogenic acid	CA12
H1	chlorogenic acid	CA9
H1	chlorogenic acid	CA5B
H1	chlorogenic acid	EDNRA
H1	chlorogenic acid	ABCB1
HB17	columbamine	NOS2
HB17	columbamine	PTGS1
HB17	columbamine	KCNH2
HB17	columbamine	AR
HB17	columbamine	SCN5A
HB17	columbamine	F10
HB17	columbamine	PTGS2
HB17	columbamine	NOS3
HB17	columbamine	F7
HB17	columbamine	HSP90
HB17	columbamine	PRSS1
HB17	columbamine	NCOA2
HB17	columbamine	NCOA1
HB17	columbamine	Cam
HB17	columbamine	RXRA
HB17	columbamine	ADRB2
HB17	columbamine	PDE10A
HB18	Coniferin	ADORA1
HB18	Coniferin	ADORA2A
HB18	Coniferin	ADORA3
HB18	Coniferin	SLC5A2
HB18	Coniferin	SLC5A1
HB19	coptisine	NOS2
HB19	coptisine	PTGS1
HB19	coptisine	KCNH2
HB19	coptisine	ESR1
HB19	coptisine	AR
HB19	coptisine	SCN5A
HB19	coptisine	PTGS2
HB19	coptisine	NOS3
HB19	coptisine	PRSS1
HB19	coptisine	HTR2B
HB19	coptisine	BCHE
HB19	coptisine	ADRA2C
HB19	coptisine	ADRA2B
HB19	coptisine	CHRM1
HB19	coptisine	ACHE
HB19	coptisine	SIGMAR1
HB19	coptisine	CYP2D6
HB19	coptisine	CDC42
HB19	coptisine	RAC1
HB19	coptisine	DHFR
HB19	coptisine	CHEK2
HB19	coptisine	HPGD
HB19	coptisine	CHRM4
HB20	Dauricine (8CI)	PTGS2
HB20	Dauricine (8CI)	CA2
HB20	Dauricine (8CI)	blaC
HB20	Dauricine (8CI)	MAOB
HB20	Dauricine (8CI)	MAOA
HB20	Dauricine (8CI)	CPL1
HB20	Dauricine (8CI)	SLC6A3
HB20	Dauricine (8CI)	DRD2
HB20	Dauricine (8CI)	ADRA1D
HB20	Dauricine (8CI)	DRD1
HB20	Dauricine (8CI)	HTR1A
HB20	Dauricine (8CI)	TBXA2R
HB20	Dauricine (8CI)	DRD3
HB20	Dauricine (8CI)	ADRA1A
HB20	Dauricine (8CI)	ADRB1
HB20	Dauricine (8CI)	ADRA1B
HB20	Dauricine (8CI)	SLC47A1
HB20	Dauricine (8CI)	SIGMAR1
HB20	Dauricine (8CI)	OPRM1
HB20	Dauricine (8CI)	DRD4
HB20	Dauricine (8CI)	ADRB2
HB20	Dauricine (8CI)	KCNN1
HB20	Dauricine (8CI)	KCNN3
HB20	Dauricine (8CI)	KCNN2
HB20	Dauricine (8CI)	DRD5
HB20	Dauricine (8CI)	BCHE
HB20	Dauricine (8CI)	ACHE
HB20	Dauricine (8CI)	ADRB3
HB20	Dauricine (8CI)	DHCR7
HB20	Dauricine (8CI)	HTR7
HB20	Dauricine (8CI)	RBBP9
HB20	Dauricine (8CI)	ABCB1
HB20	Dauricine (8CI)	CHRM4
HB20	Dauricine (8CI)	HTR2A
HB20	Dauricine (8CI)	HCRTR2
HB20	Dauricine (8CI)	HCRTR1
HB20	Dauricine (8CI)	SLC6A4
HB20	Dauricine (8CI)	OPRD1
HB20	Dauricine (8CI)	SLC18A2
HB20	Dauricine (8CI)	F3
HB20	Dauricine (8CI)	ADRA2A
HB20	Dauricine (8CI)	DPP4
HB20	Dauricine (8CI)	MTNR1B
HB20	Dauricine (8CI)	OPRK1
HB20	Dauricine (8CI)	ADRA2C
HB20	Dauricine (8CI)	MTNR1A
HB20	Dauricine (8CI)	KCNH2
HB20	Dauricine (8CI)	PDE1A
HB20	Dauricine (8CI)	EHMT2
HB20	Dauricine (8CI)	CFD
HB20	Dauricine (8CI)	MAPK8
HB20	Dauricine (8CI)	MAPK10
HB20	Dauricine (8CI)	MAPK9
HB20	Dauricine (8CI)	AVPR2
HB20	Dauricine (8CI)	AVPR1B
HB20	Dauricine (8CI)	EHMT1
HB20	Dauricine (8CI)	KIT
HB20	Dauricine (8CI)	ESR1
HB20	Dauricine (8CI)	KDM1A
HB20	Dauricine (8CI)	HRH3
HB20	Dauricine (8CI)	MAP2
HB20	Dauricine (8CI)	METAP1
HB20	Dauricine (8CI)	MTOR
HB20	Dauricine (8CI)	PIK3CA
HB20	Dauricine (8CI)	BDKRB1
HB20	Dauricine (8CI)	BRAF
HB20	Dauricine (8CI)	LRRK2
HB20	Dauricine (8CI)	EZH2
HB20	Dauricine (8CI)	CTSK
HB20	Dauricine (8CI)	CTSS
HB20	Dauricine (8CI)	AURKA
HB20	Dauricine (8CI)	MAPK7
HB20	Dauricine (8CI)	HTR3A
HB20	Dauricine (8CI)	SYK
HB20	Dauricine (8CI)	ABL1
HB20	Dauricine (8CI)	PDGFRB
HB20	Dauricine (8CI)	TGFBR1
HB20	Dauricine (8CI)	PDPK1
HB20	Dauricine (8CI)	IGF1R
HB20	Dauricine (8CI)	AURKB
HB20	Dauricine (8CI)	SRC
HB20	Dauricine (8CI)	PRKCD
HB20	Dauricine (8CI)	PRKCQ
HB20	Dauricine (8CI)	MELK
HB20	Dauricine (8CI)	SLC6A2
HB20	Dauricine (8CI)	CSF1R
HB20	Dauricine (8CI)	FGFR3
HB20	Dauricine (8CI)	CDK4
HB20	Dauricine (8CI)	TTK
HB20	Dauricine (8CI)	TERT
HB20	Dauricine (8CI)	ESR2
HB20	Dauricine (8CI)	F2R
HB20	Dauricine (8CI)	AKT1
HB20	Dauricine (8CI)	IKBKB
HB20	Dauricine (8CI)	AKT2
HB20	Dauricine (8CI)	MYLK2
HB20	Dauricine (8CI)	CALCRL
HB20	Dauricine (8CI)	NR1H2
HB21	Dehydrotanshinone II A	DRD1
HB21	Dehydrotanshinone II A	CHRM3
HB21	Dehydrotanshinone II A	CHRM1
HB21	Dehydrotanshinone II A	ESR1
HB21	Dehydrotanshinone II A	AR
HB21	Dehydrotanshinone II A	SCN5A
HB21	Dehydrotanshinone II A	PPARG
HB21	Dehydrotanshinone II A	CHRM5
HB21	Dehydrotanshinone II A	PTGS2
HB21	Dehydrotanshinone II A	CHRM4
HB21	Dehydrotanshinone II A	OPRD1
HB21	Dehydrotanshinone II A	ACHE
HB21	Dehydrotanshinone II A	HTR2A
HB21	Dehydrotanshinone II A	ADRA1A
HB21	Dehydrotanshinone II A	ADRB2
HB21	Dehydrotanshinone II A	OPRM1
HB21	Dehydrotanshinone II A	GABRA1
HB21	Dehydrotanshinone II A	Dpp4
HB21	Dehydrotanshinone II A	CHRNA7
HB21	Dehydrotanshinone II A	NCOA1
HB21	Dehydrotanshinone II A	PTPN6
HB21	Dehydrotanshinone II A	CES2
HB21	Dehydrotanshinone II A	PTPN11
HB21	Dehydrotanshinone II A	CDC25B
HB21	Dehydrotanshinone II A	P2RX7
HB21	Dehydrotanshinone II A	PTPRC
HB21	Dehydrotanshinone II A	MAPK14
HB21	Dehydrotanshinone II A	NQO2
HB21	Dehydrotanshinone II A	PDE4B
HB21	Dehydrotanshinone II A	PDE7A
HB21	Dehydrotanshinone II A	HSD11B1
HB21	Dehydrotanshinone II A	AKR1B1
HB21	Dehydrotanshinone II A	MTNR1A
HB21	Dehydrotanshinone II A	MTNR1B
HB21	Dehydrotanshinone II A	CES1
HB21	Dehydrotanshinone II A	TERT
HB21	Dehydrotanshinone II A	BRD4
HB21	Dehydrotanshinone II A	BRD2
HB21	Dehydrotanshinone II A	BRD3
HB21	Dehydrotanshinone II A	CYP19A1
HB21	Dehydrotanshinone II A	PABPC1
HB21	Dehydrotanshinone II A	PTGES
HB21	Dehydrotanshinone II A	PDE5A
HB21	Dehydrotanshinone II A	PTGER2
HB21	Dehydrotanshinone II A	SLC6A3
HB21	Dehydrotanshinone II A	TNKS2
HB21	Dehydrotanshinone II A	BCHE
HB21	Dehydrotanshinone II A	CDC25C
HB21	Dehydrotanshinone II A	EPHX1
HB21	Dehydrotanshinone II A	BRS3
HB21	Dehydrotanshinone II A	PDE10A
HB21	Dehydrotanshinone II A	HCRTR2
HB21	Dehydrotanshinone II A	HCRTR1
HB21	Dehydrotanshinone II A	EGFR
HB21	Dehydrotanshinone II A	KDR
HB21	Dehydrotanshinone II A	IMPDH2
HB21	Dehydrotanshinone II A	ADORA1
HB21	Dehydrotanshinone II A	ESR2
HB21	Dehydrotanshinone II A	ADORA2A
HB21	Dehydrotanshinone II A	IGF1R
HB21	Dehydrotanshinone II A	IDH1
HB21	Dehydrotanshinone II A	ADORA2B
HB21	Dehydrotanshinone II A	BDKRB2
HB21	Dehydrotanshinone II A	EIF4H
HB21	Dehydrotanshinone II A	PGR
HB21	Dehydrotanshinone II A	ADORA3
HB21	Dehydrotanshinone II A	PARP1
HB21	Dehydrotanshinone II A	HTR2B
HB21	Dehydrotanshinone II A	CACNA1C
HB21	Dehydrotanshinone II A	HTR2C
HB22	delta 7-stigmastenol	PGR
HB22	delta 7-stigmastenol	NPC1L1
HB22	delta 7-stigmastenol	AR
HB22	delta 7-stigmastenol	CYP2C19
HB22	delta 7-stigmastenol	SLC6A2
HB22	delta 7-stigmastenol	NR1H3
HB22	delta 7-stigmastenol	PTPN1
HB22	delta 7-stigmastenol	RORC
HB22	delta 7-stigmastenol	HMGCR
HB22	delta 7-stigmastenol	CYP51A1
HB22	delta 7-stigmastenol	ACHE
HB22	delta 7-stigmastenol	BCHE
HB22	delta 7-stigmastenol	SHBG
HB22	delta 7-stigmastenol	CYP17A1
HB22	delta 7-stigmastenol	CHRM2
HB22	delta 7-stigmastenol	SLC6A4
HB22	delta 7-stigmastenol	CYP19A1
HB22	delta 7-stigmastenol	ESR1
HB22	delta 7-stigmastenol	SREBF2
HB22	delta 7-stigmastenol	NR1I3
HB22	delta 7-stigmastenol	RORA
HB22	delta 7-stigmastenol	ESR2
HB22	delta 7-stigmastenol	CES2
HB22	delta 7-stigmastenol	PTGES
HB22	delta 7-stigmastenol	SQLE
HB22	delta 7-stigmastenol	SERPINA6
HB22	delta 7-stigmastenol	DHCR7
HB22	delta 7-stigmastenol	PTPN6
HB22	delta 7-stigmastenol	PTPN2
HB22	delta 7-stigmastenol	HSD11B1
HB22	delta 7-stigmastenol	NR1H2
HB22	delta 7-stigmastenol	PREP
HB22	delta 7-stigmastenol	HSD11B2
HB22	delta 7-stigmastenol	POLB
HB22	delta 7-stigmastenol	ATP12A
HB22	delta 7-stigmastenol	NOS2
HB22	delta 7-stigmastenol	VDR
HB22	delta 7-stigmastenol	FABP4
HB22	delta 7-stigmastenol	PPARG
HB22	delta 7-stigmastenol	PPARA
HB22	delta 7-stigmastenol	TERT
HB22	delta 7-stigmastenol	FABP3
HB22	delta 7-stigmastenol	FABP5
HB22	delta 7-stigmastenol	PPARD
HB22	delta 7-stigmastenol	FABP1
HB22	delta 7-stigmastenol	GLRA1
HB22	delta 7-stigmastenol	PGR
HB22	delta 7-stigmastenol	MAPK3
HB22	delta 7-stigmastenol	PRKCH
HB22	delta 7-stigmastenol	PTPN11
HB22	delta 7-stigmastenol	AKR1B10
HB22	delta 7-stigmastenol	PTPRF
HB22	delta 7-stigmastenol	UGT2B7
HB22	delta 7-stigmastenol	PLA2G1B
HB22	delta 7-stigmastenol	ACP1
HB22	delta 7-stigmastenol	G6PD
HB22	delta 7-stigmastenol	TOP2A
HB23	delta1-dehydrotanshinone	DRD1
HB23	delta1-dehydrotanshinone	CHRM3
HB23	delta1-dehydrotanshinone	CHRM1
HB23	delta1-dehydrotanshinone	ESR1
HB23	delta1-dehydrotanshinone	AR
HB23	delta1-dehydrotanshinone	SCN5A
HB23	delta1-dehydrotanshinone	PPARG
HB23	delta1-dehydrotanshinone	CHRM5
HB23	delta1-dehydrotanshinone	PTGS2
HB23	delta1-dehydrotanshinone	CHRM4
HB23	delta1-dehydrotanshinone	OPRD1
HB23	delta1-dehydrotanshinone	ACHE
HB23	delta1-dehydrotanshinone	HTR2A
HB23	delta1-dehydrotanshinone	ADRA1A
HB23	delta1-dehydrotanshinone	ADRB2
HB23	delta1-dehydrotanshinone	OPRM1
HB23	delta1-dehydrotanshinone	GABRA1
HB23	delta1-dehydrotanshinone	Dpp4
HB23	delta1-dehydrotanshinone	NCOA1
HB24	Friedelin	CYP19A1
HB24	Friedelin	CA4
HB24	Friedelin	CES1
HB24	Friedelin	CES2
HB24	Friedelin	NR1I3
HB24	Friedelin	CA2
HB24	Friedelin	CA1
HB24	Friedelin	AR
HB24	Friedelin	PTGS1
HB24	Friedelin	HSD17B7
HB24	Friedelin	SRD5A1
HB24	Friedelin	SRD5A2
HB24	Friedelin	CCR2
HB24	Friedelin	PGR
HB24	Friedelin	CNR1
HB24	Friedelin	SHBG
HB24	Friedelin	GABBR1
HB25	Fumarine	PTGS1
HB25	Fumarine	CHRM3
HB25	Fumarine	KCNH2
HB25	Fumarine	CHRM1
HB25	Fumarine	SCN5A
HB25	Fumarine	F10
HB25	Fumarine	CHRM5
HB25	Fumarine	PTGS2
HB25	Fumarine	HTR3A
HB25	Fumarine	F7
HB25	Fumarine	CHRM4
HB25	Fumarine	OPRD1
HB25	Fumarine	HTR2A
HB25	Fumarine	ADRA1B
HB25	Fumarine	ADRB2
HB25	Fumarine	DRD2
HB25	Fumarine	DRD1
HB25	Fumarine	HTR1A
HB25	Fumarine	HTR7
HB25	Fumarine	F3
HB25	Fumarine	SLC6A3
HB25	Fumarine	ADRA1D
HB25	Fumarine	ADRA1A
HB25	Fumarine	DRD3
HB25	Fumarine	DRD4
HB25	Fumarine	CDC7
HB25	Fumarine	CHEK1
HB25	Fumarine	SIGMAR1
HB25	Fumarine	PARP2
HB25	Fumarine	MAPK8
HB25	Fumarine	TTK
HB25	Fumarine	TRHR
HB25	Fumarine	PIM1
HB25	Fumarine	JAK3
HB25	Fumarine	JAK1
HB25	Fumarine	JAK2
HB25	Fumarine	MKNK2
HB25	Fumarine	PIM3
HB25	Fumarine	LRRK2
HB25	Fumarine	CYP19A1
HB25	Fumarine	PDPK1
HB25	Fumarine	NEK1
HB25	Fumarine	TYMS
HB25	Fumarine	APP
HB25	Fumarine	ERN1
HB25	Fumarine	DUSP3
HB25	Fumarine	PIK3CD
HB25	Fumarine	PIK3CB
HB25	Fumarine	PIK3CA
HB25	Fumarine	DRD5
HB25	Fumarine	SIRT3
HB25	Fumarine	SIRT2
HB25	Fumarine	SIRT1
HB25	Fumarine	FLT3
HB25	Fumarine	SYK
HB26	gamma-sitosterol	PGR
HB26	gamma-sitosterol	NCOA2
HB26	gamma-sitosterol	NPC1L1
HB26	gamma-sitosterol	NR1H3
HB26	gamma-sitosterol	RORC
HB26	gamma-sitosterol	HMGCR
HB26	gamma-sitosterol	CYP17A1
HB26	gamma-sitosterol	SHBG
HB26	gamma-sitosterol	SREBF2
HB26	gamma-sitosterol	CYP51A1
HB26	gamma-sitosterol	CYP19A1
HB26	gamma-sitosterol	AR
HB26	gamma-sitosterol	RORA
HB26	gamma-sitosterol	ESR1
HB26	gamma-sitosterol	ESR2
HB26	gamma-sitosterol	CYP2C19
HB26	gamma-sitosterol	PTPN1
HB26	gamma-sitosterol	SLC6A2
HB26	gamma-sitosterol	SERPINA6
HB26	gamma-sitosterol	G6PD
HB26	gamma-sitosterol	BCHE
HB26	gamma-sitosterol	ACHE
HB26	gamma-sitosterol	SLC6A4
HB26	gamma-sitosterol	CHRM2
HB26	gamma-sitosterol	NR1I3
HB26	gamma-sitosterol	NR1H2
HB26	gamma-sitosterol	PTGER1
HB26	gamma-sitosterol	PTGER2
HB26	gamma-sitosterol	DHCR7
HB26	gamma-sitosterol	PTGES
HB26	gamma-sitosterol	VDR
HB26	gamma-sitosterol	PPARD
HB26	gamma-sitosterol	HSD11B1
HB26	gamma-sitosterol	SQLE
HB26	gamma-sitosterol	CES2
HB26	gamma-sitosterol	PTPN6
HB26	gamma-sitosterol	PTPN2
HB26	gamma-sitosterol	GLRA1
HB26	gamma-sitosterol	FDFT1
HB26	gamma-sitosterol	NOS2
HB26	gamma-sitosterol	PPARG
HB26	gamma-sitosterol	UGT2B7
HB26	gamma-sitosterol	POLB
HB26	gamma-sitosterol	DNM1
HB27	Hispidone	CES2
HB27	Hispidone	HSD11B1
HB27	Hispidone	PRKCA
HB27	Hispidone	HMGCR
HB27	Hispidone	CNR1
HB27	Hispidone	CNR2
HB27	Hispidone	ABL1
HB27	Hispidone	PRKCD
HB27	Hispidone	PRKCQ
HB27	Hispidone	PTPN1
HB27	Hispidone	PTGS2
HB27	Hispidone	HDAC6
HB27	Hispidone	HDAC8
HB27	Hispidone	HDAC1
HB27	Hispidone	MAP2
HB27	Hispidone	AURKB
HB27	Hispidone	CHUK
HB27	Hispidone	AURKAIP1
HB27	Hispidone	SMO
HB27	Hispidone	HCRTR2
HB27	Hispidone	HCRTR1
HB27	Hispidone	FAAH
HB27	Hispidone	MDM2
HB27	Hispidone	CCR1
HB27	Hispidone	MAP3K14
HB27	Hispidone	AR
HB27	Hispidone	KIT
HB27	Hispidone	FLT3
HB27	Hispidone	GC
HB27	Hispidone	EGFR
HB27	Hispidone	LIMK1
HB27	Hispidone	PIM1
HB27	Hispidone	PIM3
HB27	Hispidone	JAK3
HB27	Hispidone	JAK1
HB27	Hispidone	JAK2
HB27	Hispidone	MAPK14
HB27	Hispidone	CDK9
HB27	Hispidone	ITK
HB27	Hispidone	P2RX3
HB27	Hispidone	CYP24A1
HB27	Hispidone	F2R
HB27	Hispidone	CDK8
HB27	Hispidone	NR3C1
HB27	Hispidone	DYRK1A
HB27	Hispidone	S1PR3
HB27	Hispidone	CLK4
HB27	Hispidone	CLK1
HB27	Hispidone	CLK2
HB27	Hispidone	S1PR1
HB27	Hispidone	DUT
HB27	Hispidone	DYRK1B
HB27	Hispidone	PER2
HB27	Hispidone	ADRA1B
G1	Hyperin	top-2
G1	Hyperin	PRSS1
G1	Hyperin	NOS2
G1	Hyperin	PTGS1
G1	Hyperin	PTGS2
G1	Hyperin	HSP90
G1	Hyperin	PIK3CG
G1	Hyperin	NCOA2
G1	Hyperin	AKR1B1
G1	Hyperin	CA2
G1	Hyperin	CA7
G1	Hyperin	CA12
G1	Hyperin	CA4
G1	Hyperin	NOX4
G1	Hyperin	ADRA2C
G1	Hyperin	ACHE
G1	Hyperin	NQO2
G1	Hyperin	RPS6KA3
G1	Hyperin	NMUR2
G1	Hyperin	ADRA2A
G1	Hyperin	CD38
G1	Hyperin	PDE5A
G1	Hyperin	TNF
G1	Hyperin	IL2
G1	Hyperin	ADORA1
G1	Hyperin	XDH
G1	Hyperin	ALOX5
G1	Hyperin	SLC29A1
G1	Hyperin	TERT
HB28	Isocorypalmine	PTGS1
HB28	Isocorypalmine	DRD1
HB28	Isocorypalmine	CHRM3
HB28	Isocorypalmine	KCNH2
HB28	Isocorypalmine	CHRM1
HB28	Isocorypalmine	DRD5
HB28	Isocorypalmine	SCN5A
HB28	Isocorypalmine	F10
HB28	Isocorypalmine	CHRM5
HB28	Isocorypalmine	PTGS2
HB28	Isocorypalmine	HTR3A
HB28	Isocorypalmine	CA2
HB28	Isocorypalmine	ADRA2C
HB28	Isocorypalmine	CHRM4
HB28	Isocorypalmine	RXRA
HB28	Isocorypalmine	DRD2
HB28	Isocorypalmine	DRD3
HB28	Isocorypalmine	SIGMAR1
HB28	Isocorypalmine	HTR1A
HB28	Isocorypalmine	F3
HB28	Isocorypalmine	DRD4
HB28	Isocorypalmine	HTR2A
HB28	Isocorypalmine	ADRA1D
HB28	Isocorypalmine	ADRA1A
HB28	Isocorypalmine	ADRA1B
HB28	Isocorypalmine	HTR7
HB28	Isocorypalmine	ADRB2
HB28	Isocorypalmine	ADRB1
HB28	Isocorypalmine	ADRB3
HB28	Isocorypalmine	TBXA2R
HB28	Isocorypalmine	MAOA
HB28	Isocorypalmine	ABCB1
HB28	Isocorypalmine	BCHE
HB28	Isocorypalmine	DHCR7
HB28	Isocorypalmine	ABCC1
HB28	Isocorypalmine	KCNN1
HB28	Isocorypalmine	KCNN2
HB28	Isocorypalmine	SLC6A3
HB28	Isocorypalmine	OPRM1
HB28	Isocorypalmine	HCRTR2
HB28	Isocorypalmine	HCRTR1
HB28	Isocorypalmine	SLC18A2
HB28	Isocorypalmine	SLC6A4
HB28	Isocorypalmine	OPRD1
HB28	Isocorypalmine	OPRK1
HB28	Isocorypalmine	ACHE
HB28	Isocorypalmine	TRPM8
HB28	Isocorypalmine	CHEK1
HB28	Isocorypalmine	WEE1
HB28	Isocorypalmine	TUBB1
HB28	Isocorypalmine	RET
HB28	Isocorypalmine	MAPKAPK2
HB28	Isocorypalmine	MTNR1B
HB28	Isocorypalmine	PARP1
HB28	Isocorypalmine	MTOR
HB28	Isocorypalmine	PIK3CA
HB28	Isocorypalmine	DPP4
HB28	Isocorypalmine	HSP90AA1
HB28	Isocorypalmine	KIT
HB28	Isocorypalmine	KCNN3
HB28	Isocorypalmine	PBRM1
HB28	Isocorypalmine	HSD17B2
HB28	Isocorypalmine	MMP3
HB28	Isocorypalmine	SMARCA4
HB28	Isocorypalmine	HTR6
HB28	Isocorypalmine	SLC47A1
HB28	Isocorypalmine	GCGR
HB28	Isocorypalmine	ADRA2A
HB28	Isocorypalmine	MMP13
HB28	Isocorypalmine	MMP9
HB28	Isocorypalmine	MMP2
HB28	Isocorypalmine	MMP8
HB28	Isocorypalmine	MTNR1A
HB28	Isocorypalmine	ABCG2
HB28	Isocorypalmine	RORC
HB28	Isocorypalmine	DNM1
HB28	Isocorypalmine	HTR2B
HB28	Isocorypalmine	ERN1
HB28	Isocorypalmine	MMP25
HB28	Isocorypalmine	AKR1B1
HB28	Isocorypalmine	MMP16
HB28	Isocorypalmine	MMP1
HB28	Isocorypalmine	MMP14
HB28	Isocorypalmine	BMP1
HB28	Isocorypalmine	MMP7
HB28	Isocorypalmine	ADAM10
HB28	Isocorypalmine	PDPK1
HB28	Isocorypalmine	PDK1
HB28	Isocorypalmine	CYP1B1
HB28	Isocorypalmine	ESR1
HB28	Isocorypalmine	TLR9
HB28	Isocorypalmine	AURKB
HB28	Isocorypalmine	ADORA1
HB28	Isocorypalmine	DYRK1A
HB28	Isocorypalmine	CTSS
HB28	Isocorypalmine	CLK1
HB28	Isocorypalmine	DYRK1B
HB28	Isocorypalmine	SYK
HB28	Isocorypalmine	PTPRCAP
HB28	Isocorypalmine	FLT1
HB28	Isocorypalmine	PIK3R1
HB28	Isocorypalmine	CDK2
HB28	Isocorypalmine	EPHB2
HB28	Isocorypalmine	CDK4
HB29	jatrorrizine	NOS2
HB29	jatrorrizine	PTGS1
HB29	jatrorrizine	KCNH2
HB29	jatrorrizine	ESR1
HB29	jatrorrizine	AR
HB29	jatrorrizine	SCN5A
HB29	jatrorrizine	PTGS2
HB29	jatrorrizine	NOS3
HB29	jatrorrizine	RXRA
HB29	jatrorrizine	ESR2
HB29	jatrorrizine	HSP90
HB29	jatrorrizine	PRSS1
HB29	jatrorrizine	Pim1
HB29	jatrorrizine	CCNA2
HB29	jatrorrizine	NCOA2
HB29	jatrorrizine	Cam
HB29	jatrorrizine	top-2
HB30	Kihadalactone A	HSP90AA1
HB30	Kihadalactone A	IDH1
HB30	Kihadalactone A	S1PR3
HB30	Kihadalactone A	EPHX2
HB30	Kihadalactone A	EZH2
HB30	Kihadalactone A	CTSS
HB30	Kihadalactone A	NR1H4
HB30	Kihadalactone A	CAPN1
HB30	Kihadalactone A	FASN
HB30	Kihadalactone A	MAPK14
HB30	Kihadalactone A	F2R
HB30	Kihadalactone A	CPT1A
HB30	Kihadalactone A	CPT2
HB30	Kihadalactone A	GCK
HB30	Kihadalactone A	PIK3CA
HB30	Kihadalactone A	CASR
HB30	Kihadalactone A	S1PR1
HB30	Kihadalactone A	MDM2
HB30	Kihadalactone A	HPGDS
HB30	Kihadalactone A	F10
HB30	Kihadalactone A	CHRM3
HB30	Kihadalactone A	PDE5A
HB30	Kihadalactone A	HSP90B1
HB30	Kihadalactone A	CALCRL
HB30	Kihadalactone A	HSP90AB1
HB30	Kihadalactone A	CHRNA7
HB30	Kihadalactone A	GBA
HB30	Kihadalactone A	MAP3K8
HB30	Kihadalactone A	CCR2
HB30	Kihadalactone A	PFKFB3
HB30	Kihadalactone A	CTSK
HB30	Kihadalactone A	CTSV
HB30	Kihadalactone A	CTSL
HB30	Kihadalactone A	CTSB
HB30	Kihadalactone A	CDK2
HB30	Kihadalactone A	MAPK1
HB30	Kihadalactone A	SCN9A
HB30	Kihadalactone A	PIK3CD
HB30	Kihadalactone A	PIK3CB
HB30	Kihadalactone A	PIK3CG
HB30	Kihadalactone A	CCR8
HB30	Kihadalactone A	PTGER1
HB30	Kihadalactone A	CFD
HB30	Kihadalactone A	CCR5
HB30	Kihadalactone A	IGF1R
HB30	Kihadalactone A	IMPDH2
HB30	Kihadalactone A	KCNA3
HB30	Kihadalactone A	PTAFR
HB30	Kihadalactone A	PDE10A
HB30	Kihadalactone A	SRC
HB30	Kihadalactone A	MAP2K1
HB30	Kihadalactone A	BDKRB1
HB30	Kihadalactone A	PLAT
HB30	Kihadalactone A	C5AR1
HB30	Kihadalactone A	APP
HB30	Kihadalactone A	CXCR3
HB30	Kihadalactone A	BACE1
HB30	Kihadalactone A	SIGMAR1
HB30	Kihadalactone A	CDK4
HB30	Kihadalactone A	TTK
HB30	Kihadalactone A	NPY5R
HB30	Kihadalactone A	NR1I3
HB30	Kihadalactone A	AVPR2
HB30	Kihadalactone A	OXTR
HB30	Kihadalactone A	PARP1
HB30	Kihadalactone A	KCNA5
HB30	Kihadalactone A	MMP3
HB30	Kihadalactone A	PRKDC
HB30	Kihadalactone A	MMP9
HB30	Kihadalactone A	MMP1
HB30	Kihadalactone A	LIPE
HB30	Kihadalactone A	KIF11
HB30	Kihadalactone A	RORC
HB30	Kihadalactone A	FLT3
HB30	Kihadalactone A	MAPK8
HB30	Kihadalactone A	KCNH2
HB30	Kihadalactone A	MAPK10
HB30	Kihadalactone A	JAK2
HB30	Kihadalactone A	P2RY1
HB30	Kihadalactone A	NAMPT
HB30	Kihadalactone A	CHRM4
HB30	Kihadalactone A	CHRM2
HB30	Kihadalactone A	CHRM1
HB30	Kihadalactone A	PDE4B
HB30	Kihadalactone A	HCRTR2
HB30	Kihadalactone A	HCRTR1
HB30	Kihadalactone A	PDE7A
HB30	Kihadalactone A	CSF1R
HB31	kihadanin A	KCNA3
HB31	kihadanin A	PRKCA
HB31	kihadanin A	PTGS2
HB31	kihadanin A	PRKCB
HB31	kihadanin A	F2RL1
HB31	kihadanin A	PTPN1
HB31	kihadanin A	GSTM1
HB31	kihadanin A	GLRA1
HB31	kihadanin A	GLRA2
HB31	kihadanin A	ATP2A1
HB31	kihadanin A	SLC29A1
HB31	kihadanin A	OPRK1
HB31	kihadanin A	PIK3CA
HB31	kihadanin A	HIF1A
HB31	kihadanin A	CHEK1
HB31	kihadanin A	MAP2K1
HB31	kihadanin A	UPP1
HB31	kihadanin A	PLA2G1B
HB31	kihadanin A	MAPK14
HB31	kihadanin A	PRKCD
HB31	kihadanin A	CTSK
HB31	kihadanin A	CTSS
HB31	kihadanin A	GRM5
HB31	kihadanin A	GRM1
HB31	kihadanin A	CTSL
HB31	kihadanin A	DYRK1A
HB31	kihadanin A	MAPK1
HB31	kihadanin A	CLK4
HB31	kihadanin A	CLK1
HB31	kihadanin A	CLK2
HB31	kihadanin A	DYRK1B
HB31	kihadanin A	AURKA
HB31	kihadanin A	GLI1
HB31	kihadanin A	ABL1
HB31	kihadanin A	SLC5A2
HB31	kihadanin A	SLC5A1
HB31	kihadanin A	ADORA3
HB31	kihadanin A	PIK3CD
HB31	kihadanin A	ADK
HB31	kihadanin A	CASP3
HB31	kihadanin A	CDK9
HB31	kihadanin A	CASP7
HB31	kihadanin A	SLC10A2
HB31	kihadanin A	OPRD1
HB31	kihadanin A	CDK2
HB31	kihadanin A	MME
HB31	kihadanin A	CNR1
HB31	kihadanin A	RPS6KA5
HB31	kihadanin A	PDE4B
HB31	kihadanin A	CTSB
HB31	kihadanin A	ELANE
HB31	kihadanin A	PDE2A
HB31	kihadanin A	PDE10A
HB31	kihadanin A	ALPL
HB31	kihadanin A	SORD
HB31	kihadanin A	SYK
HB31	kihadanin A	GBA
HB31	kihadanin A	SQLE
HB31	kihadanin A	MAPK11
HB31	kihadanin A	PDE4D
HB31	kihadanin A	CSNK1D
HB31	kihadanin A	P2RX7
HB31	kihadanin A	SRD5A1
HB31	kihadanin A	RBP4
HB31	kihadanin A	PIK3CG
HB31	kihadanin A	SCD
HB31	kihadanin A	PRKCQ
HB31	kihadanin A	PTGER4
HB31	kihadanin A	PTGER2
HB31	kihadanin A	CHRM1
HB31	kihadanin A	BDKRB1
HB31	kihadanin A	BRD4
HB31	kihadanin A	ACVRL1
HB31	kihadanin A	CREBBP
HB31	kihadanin A	ADORA2A
F2	limonin	CYP3A4
HB32	magnoflorine	PTGS1
HB32	magnoflorine	KCNH2
HB32	magnoflorine	CHRM1
HB32	magnoflorine	AR
HB32	magnoflorine	SCN5A
HB32	magnoflorine	PTGS2
HB32	magnoflorine	RXRA
HB32	magnoflorine	OPRD1
HB32	magnoflorine	ACHE
HB32	magnoflorine	ADRA1B
HB32	magnoflorine	top-2
HB32	magnoflorine	HSP90
HB32	magnoflorine	NCOA1
HB32	magnoflorine	Cam
HB32	magnoflorine	NOS3
HB32	magnoflorine	CA2
HB32	magnoflorine	PRSS1
HB32	magnoflorine	NCOA2
HB32	magnoflorine	CHRM3
HB32	magnoflorine	PTGS1
HB32	magnoflorine	KCNH2
HB32	magnoflorine	CHRM1
HB32	magnoflorine	AR
HB32	magnoflorine	SCN5A
HB32	magnoflorine	PTGS2
HB32	magnoflorine	CA2
HB32	magnoflorine	RXRA
HB32	magnoflorine	ACHE
HB32	magnoflorine	ADRA1B
HB32	magnoflorine	ADRB2
HB32	magnoflorine	ADRA1D
HB32	magnoflorine	top-2
HB32	magnoflorine	PRSS1
HB32	magnoflorine	NCOA2
HB32	magnoflorine	NCOA1
HB32	magnoflorine	Cam
HB32	magnoflorine	CHRM3
HB32	magnoflorine	NOS3
HB32	magnoflorine	HSP90
HB32	magnoflorine	OPRD1
HB32	magnoflorine	OPRM1
HB33	Magnograndiolide	Gabra2
HB33	Magnograndiolide	GABRA1
HB33	Magnograndiolide	GRIA2
HB33	Magnograndiolide	Gabra6
HB33	Magnograndiolide	PTGS2
HB33	Magnograndiolide	CYP19A1
HB33	Magnograndiolide	POLB
HB33	Magnograndiolide	BRD4
HB33	Magnograndiolide	BRD2
HB33	Magnograndiolide	FKBP1A
HB33	Magnograndiolide	CDC7
HB33	Magnograndiolide	AR
HB33	Magnograndiolide	F2
HB33	Magnograndiolide	PRSS1
HB33	Magnograndiolide	CTRC
HB33	Magnograndiolide	TERT
HB33	Magnograndiolide	PRKCA
HB33	Magnograndiolide	HSD11B1
HB33	Magnograndiolide	LRRK2
HB33	Magnograndiolide	DRD2
HB33	Magnograndiolide	PTGS1
HB33	Magnograndiolide	JAK1
HB33	Magnograndiolide	JAK2
HB33	Magnograndiolide	TRPM8
HB33	Magnograndiolide	NOS2
HB33	Magnograndiolide	LIPA
HB33	Magnograndiolide	TAAR1
HB33	Magnograndiolide	ABCB1
HB33	Magnograndiolide	JAK3
HB33	Magnograndiolide	TYK2
HB33	Magnograndiolide	CYP11B1
HB33	Magnograndiolide	CYP11B2
HB33	Magnograndiolide	MPO
HB33	Magnograndiolide	KCNA5
HB33	Magnograndiolide	NR3C1
HB33	Magnograndiolide	PDE10A
HB33	Magnograndiolide	PARP1
HB33	Magnograndiolide	PTGES
HB33	Magnograndiolide	HTR1D
HB33	Magnograndiolide	CXCR2
HB33	Magnograndiolide	MAPK14
HB33	Magnograndiolide	TLR8
HB33	Magnograndiolide	TLR7
HB33	Magnograndiolide	PDCD4
HB33	Magnograndiolide	PRKDC
HB33	Magnograndiolide	MAP2K1
HB33	Magnograndiolide	ABCC9
HB34	menisperine	PTGS1
HB34	menisperine	CHRM3
HB34	menisperine	KCNH2
HB34	menisperine	AR
HB34	menisperine	PDE5A
HB34	menisperine	SCN5A
HB34	menisperine	F10
HB34	menisperine	PTGS2
HB34	menisperine	NOS3
HB34	menisperine	RXRA
HB34	menisperine	OPRD1
HB34	menisperine	ACHE
HB34	menisperine	ADRB2
HB34	menisperine	ADRA1D
HB34	menisperine	top-2
HB34	menisperine	OPRM1
HB34	menisperine	HSP90
HB34	menisperine	PIK3CG
HB34	menisperine	PRSS1
HB34	menisperine	NCOA2
HB34	menisperine	NCOA1
HB34	menisperine	Cam
HB34	menisperine	CHRM1
HB34	menisperine	ADRA1B
HB34	menisperine	RXRB
HB35	Menisporphine	NOS2
HB35	Menisporphine	PTGS1
HB35	Menisporphine	KCNH2
HB35	Menisporphine	ESR1
HB35	Menisporphine	AR
HB35	Menisporphine	SCN5A
HB35	Menisporphine	PPARG
HB35	Menisporphine	F10
HB35	Menisporphine	PTGS2
HB35	Menisporphine	NOS3
HB35	Menisporphine	RXRA
HB35	Menisporphine	Dpp4
HB35	Menisporphine	MAPK14
HB35	Menisporphine	GSK3B
HB35	Menisporphine	PIK3CG
HB35	Menisporphine	Pim1
HB35	Menisporphine	CCNA2
HB35	Menisporphine	ACHE
HB35	Menisporphine	ADRB2
HB35	Menisporphine	PRSS1
HB35	Menisporphine	NCOA2
HB35	Menisporphine	Cam
HB36	niloticin	CES2
HB36	niloticin	PTPN1
HB36	niloticin	CYP17A1
HB36	niloticin	HSD11B1
HB36	niloticin	HMGCR
HB36	niloticin	AR
HB36	niloticin	PTGES
HB36	niloticin	NR1H3
HB36	niloticin	NPC1L1
HB36	niloticin	PRKCA
HB36	niloticin	HSD11B2
HB36	niloticin	CNR2
HB36	niloticin	PGR
HB36	niloticin	NR3C1
HB36	niloticin	NR1H2
HB36	niloticin	CNR1
HB36	niloticin	CYP19A1
HB36	niloticin	HSD17B2
HB36	niloticin	AKR1C2
HB36	niloticin	AKR1C1
HB36	niloticin	AKR1C3
HB36	niloticin	PTGS2
HB36	niloticin	C5AR1
HB36	niloticin	PRKCD
HB36	niloticin	FAAH
HB36	niloticin	NR3C2
HB36	niloticin	SLC6A3
HB36	niloticin	MDM4
HB36	niloticin	MDM2
HB36	niloticin	KDR
HB36	niloticin	MTNR1A
HB36	niloticin	MTNR1B
HB36	niloticin	GC
HB36	niloticin	AVPR1A
HB36	niloticin	NOS2
HB36	niloticin	BCHE
HB36	niloticin	BACE1
HB36	niloticin	PREP
HB36	niloticin	MAPK14
HB36	niloticin	SHBG
HB36	niloticin	TTK
HB36	niloticin	CYP51A1
HB36	niloticin	PYGL
HB36	niloticin	MAPK8
HB36	niloticin	TBXA2R
HB36	niloticin	APP
HB36	niloticin	P2RX3
HB36	niloticin	TACR1
HB36	niloticin	CYP24A1
HB36	niloticin	PRKCQ
HB36	niloticin	DUT
HB36	niloticin	ABL1
HB36	niloticin	AGTR1
HB36	niloticin	CDK2
HB36	niloticin	SLC16A1
HB36	niloticin	AURKA
HB36	niloticin	AKT1
HB36	niloticin	MAP3K14
HB36	niloticin	PYGM
HB36	niloticin	HPGDS
HB36	niloticin	PDE10A
HB36	niloticin	CCR1
HB36	niloticin	ALOX5
HB36	niloticin	SIGMAR1
HB36	niloticin	CHUK
HB36	niloticin	ADA
HB36	niloticin	F2R
F2	nomilin
F3	Obacunoic acid
F4	Obacunone
HB37	palmatine	NOS2
HB37	palmatine	PTGS1
HB37	palmatine	KCNH2
HB37	palmatine	ESR1
HB37	palmatine	AR
HB37	palmatine	SCN5A
HB37	palmatine	PTGS2
HB37	palmatine	NOS3
HB37	palmatine	RXRA
HB37	palmatine	ADRB2
HB37	palmatine	ESR2
HB37	palmatine	HSP90
HB37	palmatine	PRSS1
HB37	palmatine	Pim1
HB37	palmatine	NCOA2
HB38	palmatine chloride	NOS2
HB38	palmatine chloride	PTGS1
HB38	palmatine chloride	KCNH2
HB38	palmatine chloride	ESR1
HB38	palmatine chloride	AR
HB38	palmatine chloride	SCN5A
HB38	palmatine chloride	PTGS2
HB38	palmatine chloride	NOS3
HB38	palmatine chloride	RXRA
HB38	palmatine chloride	ADRB2
HB38	palmatine chloride	ESR2
HB38	palmatine chloride	HSP90
HB38	palmatine chloride	PRSS1
HB38	palmatine chloride	Pim1
HB38	palmatine chloride	NCOA2
HB38	palmatine chloride	Cam
HB38	palmatine chloride	F7
HB38	palmatine chloride	ACHE
HB38	palmatine chloride	HTR2B
HB38	palmatine chloride	BCHE
HB38	palmatine chloride	ADRA2C
HB38	palmatine chloride	ADRA2B
HB38	palmatine chloride	CHRM1
HB38	palmatine chloride	SIGMAR1
HB38	palmatine chloride	CYP2D6
HB38	palmatine chloride	RAC1
HB38	palmatine chloride	CDC42
HB38	palmatine chloride	AURKA
HB38	palmatine chloride	MAP2K1
HB38	palmatine chloride	AURKB
HB38	palmatine chloride	TEK
HB38	palmatine chloride	PLK1
HB38	palmatine chloride	PLK3
HB38	palmatine chloride	PLK2
HB38	palmatine chloride	EPHB4
HB38	palmatine chloride	LCK
HB38	palmatine chloride	MET
HB38	palmatine chloride	LYN
HB38	palmatine chloride	CFD
HB38	palmatine chloride	CSF1R
HB38	palmatine chloride	DYRK1A
HB38	palmatine chloride	MAPK8
HB38	palmatine chloride	MAPK10
HB38	palmatine chloride	ROCK2
HB38	palmatine chloride	PRF1
HB38	palmatine chloride	HTR3A
HB38	palmatine chloride	MAPKAPK2
HB38	palmatine chloride	PGK1
HB38	palmatine chloride	MCHR1
HB38	palmatine chloride	MAPK9
HB38	palmatine chloride	HCRTR2
HB38	palmatine chloride	PIK3CD
HB38	palmatine chloride	PIK3CB
HB38	palmatine chloride	PIK3CG
HB38	palmatine chloride	NAAA
HB38	palmatine chloride	CYP1B1
HB38	palmatine chloride	ALDH2
HB38	palmatine chloride	TTK
HB38	palmatine chloride	LTA4H
HB38	palmatine chloride	ABCG2
HB38	palmatine chloride	ADORA3
HB38	palmatine chloride	CLK4
HB38	palmatine chloride	CDC25B
HB38	palmatine chloride	RAF1
HB38	palmatine chloride	BCAT2
HB38	palmatine chloride	MST1R
HB38	palmatine chloride	BMP4
HB38	palmatine chloride	CYP1A1
HB38	palmatine chloride	MDM2
HB38	palmatine chloride	CDK8
HB38	palmatine chloride	TGM2
HB38	palmatine chloride	GRM5
HB38	palmatine chloride	GRM1
HB38	palmatine chloride	GCK
HB38	palmatine chloride	MTOR
HB38	palmatine chloride	NTRK1
HB38	palmatine chloride	CTSS
HB38	palmatine chloride	CDK2
HB38	palmatine chloride	HSP90AB1
HB38	palmatine chloride	CHEK2
HB38	palmatine chloride	PRKCB
HB38	palmatine chloride	CDK4
HB38	palmatine chloride	MKNK2
HB38	palmatine chloride	TGFBR2
HB38	palmatine chloride	SIRT2
HB38	palmatine chloride	MKNK1
HB38	palmatine chloride	PDK1
HB38	palmatine chloride	ATR
HB38	palmatine chloride	PPIA
HB38	palmatine chloride	DHFR
HB38	palmatine chloride	KIT
HB38	palmatine chloride	IKBKE
HB38	palmatine chloride	KDM5B
HB38	palmatine chloride	TRPV1
HB38	palmatine chloride	TBK1
HB38	palmatine chloride	SCD
HB38	palmatine chloride	FLT3
HB38	palmatine chloride	FGFR3
HB38	palmatine chloride	HSD17B2
HB38	palmatine chloride	HSD17B1
HB38	palmatine chloride	ZAP70
HB38	palmatine chloride	CLK1
HB38	palmatine chloride	DYRK2
HB38	palmatine chloride	KARS
HB38	palmatine chloride	MARK1
HB38	palmatine chloride	PDGFRB
HB38	palmatine chloride	EPHX2
HB38	palmatine chloride	FPR2
HB38	palmatine chloride	PIM3
HB38	palmatine chloride	FLT4
HB38	palmatine chloride	DRD4
HB39	phellamurin	top-2
HB39	phellamurin	PTGS2
HB40	phellamurin_qt	ESR1
HB40	phellamurin_qt	F10
HB40	phellamurin_qt	PTGS2
HB40	phellamurin_qt	F7
HB40	phellamurin_qt	PDE3A
HB40	phellamurin_qt	top-2
HB40	phellamurin_qt	HSP90
HB40	phellamurin_qt	NCOA2
HB40	phellamurin_qt	Cam
HB40	phellamurin_qt	NR3C1
HB41	Phellavin_qt	PTGS2
HB41	Phellavin_qt	F7
HB41	Phellavin_qt	HSP90
HB42	phellodendrine	PTGS1
HB42	phellodendrine	CHRM3
HB42	phellodendrine	KCNH2
HB42	phellodendrine	CHRM1
HB42	phellodendrine	SCN5A
HB42	phellodendrine	F10
HB42	phellodendrine	CHRM5
HB42	phellodendrine	PTGS2
HB42	phellodendrine	CA2
HB42	phellodendrine	CHRM4
HB42	phellodendrine	RXRA
HB42	phellodendrine	OPRD1
HB42	phellodendrine	ADRA1A
HB42	phellodendrine	ADRA1B
HB42	phellodendrine	ADRB2
HB42	phellodendrine	ADRA1D
HB42	phellodendrine	top-2
HB42	phellodendrine	OPRM1
HB42	phellodendrine	HSP90
HB42	phellodendrine	Ighg1
HB42	phellodendrine	NCOA2
HB42	phellodendrine	NCOA1
HB42	phellodendrine	Cam
HB42	phellodendrine	PTGS1
HB42	phellodendrine	CHRM3
HB42	phellodendrine	KCNH2
HB42	phellodendrine	CHRM1
HB42	phellodendrine	SCN5A
HB42	phellodendrine	CHRM5
HB42	phellodendrine	PTGS2
HB42	phellodendrine	CA2
HB42	phellodendrine	CHRM4
HB42	phellodendrine	ADRA1B
HB42	phellodendrine	ADRB2
HB42	phellodendrine	OPRM1
HB42	phellodendrine	HSP90
HB42	phellodendrine	Ighg1
HB42	phellodendrine	NCOA2
HB42	phellodendrine	NCOA1
HB42	phellodendrine	Cam
HB43	Phellopterin	CHRM1
HB43	Phellopterin	SCN5A
HB43	Phellopterin	PTGS2
HB43	Phellopterin	RXRA
HB43	Phellopterin	ADRA1B
HB43	Phellopterin	ADRB2
HB43	Phellopterin	GABRA1
HB43	Phellopterin	Dpp4
HB43	Phellopterin	HSP90
HB43	Phellopterin	CHRNA7
B1	poriferast-5-en-3beta-ol	PGR
B1	poriferast-5-en-3beta-ol	NCOA2
B1	poriferast-5-en-3beta-ol	NPC1L1
B1	poriferast-5-en-3beta-ol	NR1H3
B1	poriferast-5-en-3beta-ol	RORC
B1	poriferast-5-en-3beta-ol	HMGCR
B1	poriferast-5-en-3beta-ol	CYP17A1
B1	poriferast-5-en-3beta-ol	SHBG
B1	poriferast-5-en-3beta-ol	SREBF2
B1	poriferast-5-en-3beta-ol	CYP51A1
B1	poriferast-5-en-3beta-ol	CYP19A1
B1	poriferast-5-en-3beta-ol	AR
B1	poriferast-5-en-3beta-ol	RORA
B1	poriferast-5-en-3beta-ol	ESR1
B1	poriferast-5-en-3beta-ol	ESR2
B1	poriferast-5-en-3beta-ol	CYP2C19
B1	poriferast-5-en-3beta-ol	PTPN1
B1	poriferast-5-en-3beta-ol	SLC6A2
B1	poriferast-5-en-3beta-ol	SERPINA6
B1	poriferast-5-en-3beta-ol	G6PD
B1	poriferast-5-en-3beta-ol	BCHE
B1	poriferast-5-en-3beta-ol	ACHE
B1	poriferast-5-en-3beta-ol	SLC6A4
[truncated: 8,294 more rows]
